# Supplementary material for: Defining the Schistosoma haematobium kinome enables the prediction of essential kinases as anti-schistosome drug targets
Source: Sci Rep. 2015 Dec 4;5:17759. doi: 10.1038/srep17759 (PMC4669435; doi:10.1038/srep17759)
Supplement: Supplementary Table 2 [file srep17759-s3.xls]

## Sheet: Blatt1
Supplementary Table 2 | Levels of transcription of genes encoding kinases in three different life cycle stages (adult male, adult female and egg) of Schistosoma haematobium
Transcription values are displayed as number of transcripts per million reads (TPM)
Identifier of coding region	Expected read count (male)	TPM value (male)	Expected read count (female)	TPM value (female)	Expected read count (egg)	TPM value (egg)
A_00054.cds_scaffold55_+-_216164-217124	11.00	1.65	0.00	0.00	249.00	47.88
A_00059.cds_scaffold998_++_21340-39073	1073.00	42.82	216.00	11.99	932.00	41.49
A_00136.1.cds_scaffold702_+-_8234-49333	752.00	28.28	11.00	0.58	99.00	4.14
A_00164.cds_scaffold1263_+-_217263-238108	258.00	24.95	108.00	14.55	109.00	12.61
A_00239.cds_scaffold325_++_399113-433829	0.00	0.00	0.00	0.00	0.00	0.00
A_00367.cds_scaffold574_++_275504-291012	1235.00	50.91	297.00	17.04	1413.00	65.09
A_00496.cds_scaffold941_++_76851-147652	1634.14	32.34	214.66	5.91	0.00	0.00
A_00500.cds_scaffold1341_++_79685-107140	54.00	1.58	4.00	0.16	750.00	24.18
A_00538.cds_scaffold268_+-_256016-295819	67.00	3.24	0.00	0.00	281.00	15.30
A_00551.cds_scaffold1366_+-_194740-226851	857.00	25.73	160.00	6.68	943.00	31.22
A_00604.cds_scaffold183_+-_391290-396707	185.00	15.91	143.00	17.12	878.00	89.10
A_00632.cds_scaffold793_+-_7795-38065	1158.20	30.86	315.21	11.68	3024.28	88.50
A_00646.cds_scaffold150_+-_336385-361715	4773.00	192.88	172.00	9.67	980.00	44.21
A_00686.cds_scaffold1844_+-_24136-60004	1852.00	74.31	156.00	8.71	109.00	4.88
A_00707.cds_scaffold879_+-_424348-456043	741.00	28.01	180.00	9.47	161.00	6.77
A_00852.cds_scaffold1841_+-_4001-21362	747.00	95.43	244.00	43.43	40.00	6.36
A_00880.cds_scaffold916_+-_113474-118601	271.00	7.96	49.00	2.00	104.00	3.36
A_00927.cds_scaffold286_++_252575-283453	881.00	65.93	53.00	5.52	45.00	3.92
A_01020.cds_scaffold110_++_403130-424723	69.00	12.21	4.00	0.99	39.00	9.20
A_01143.cds_scaffold72_+-_613178-634046	889.00	39.24	101.00	6.20	0.00	0.00
A_01172.cds_scaffold221_+-_240682-241981	3463.00	377.08	1022.00	155.00	2399.00	317.38
A_01294.cds_scaffold242_++_764699-926282	7364.00	54.53	130.00	1.34	109.00	0.87
A_01295.cds_scaffold1032_++_241502-246909	304.00	12.45	26.00	1.48	0.00	0.00
A_01305.cds_scaffold317_+-_315002-334086	12.30	1.27	3.02	0.43	198.81	24.73
A_01324.cds_scaffold163_+-_1435919-1454973	405.00	33.48	60.00	6.91	515.00	50.04
A_01385.cds_scaffold1816_++_375197-418388	557.00	38.42	537.00	51.56	527.00	42.00
A_01439.cds_scaffold491_+-_14684-30070	479.00	38.81	246.00	27.75	324.00	30.79
A_01577.cds_scaffold8_+-_465722-529133	1674.30	95.93	69.78	5.56	358.00	23.36
A_01602.cds_scaffold1157_+-_73597-91461	550.00	26.83	125.00	8.49	48.00	2.64
A_01619.cds_scaffold884_++_85045-117079	20.34	2.11	14.03	2.02	0.00	0.00
A_01816.cds_scaffold2_++_159054-167485	460.00	51.59	358.00	55.92	428.00	58.56
A_01830.cds_scaffold165_++_611487-658434	5.00	0.25	1.00	0.07	24.00	1.38
A_01841.cds_scaffold289_++_14827-47348	696.00	23.84	310.00	14.77	185.00	7.02
A_01858.cds_scaffold430_++_400210-427438	1648.00	85.69	374.00	27.06	921.00	54.20
A_01860.cds_scaffold805_+-_25182-41083	515.00	39.86	98.00	10.56	123.00	11.12
A_01917.cds_scaffold542_++_110071-120599	77.00	2.93	2.00	0.11	5.00	0.21
A_01951.cds_scaffold586_+-_646308-677002	765.00	55.05	320.00	32.05	311.00	25.95
A_01970.cds_scaffold51_+-_46163-90783	60.38	2.64	2.00	0.12	1.00	0.05
A_01994.cds_scaffold82_++_68215-107061	313.00	5.97	20.00	0.53	187.00	3.88
A_02259.cds_scaffold1447_+-_210263-214442	175.00	10.99	7.00	0.61	37.00	2.67
A_02270.cds_scaffold825_+-_12489-29911	109.00	3.61	23.00	1.06	35.00	1.28
A_02313	1242.00	37.70	67.00	2.83	103.00	3.45
A_02477.cds_scaffold163_+-_1623933-1627134	375.00	16.11	185.00	11.06	217.00	10.44
A_02560.cds_scaffold1310_++_337922-360011	846.00	61.37	372.00	37.56	931.00	78.37
A_02564.cds_scaffold2044_++_53033-74643	1769.00	73.60	941.00	54.48	355.00	16.51
A_02637.cds_scaffold1844_+-_24136-60004	0.00	0.00	0.00	0.00	0.00	0.00
A_02682.cds_scaffold55_+-_221589-261259	7.00	0.43	2.00	0.17	0.00	0.00
A_02724.cds_scaffold213_+-_134481-150399	160.74	11.12	18.55	1.79	730.00	58.38
A_02741.cds_scaffold1353_++_15633-33707	130.38	15.19	61.20	9.93	0.00	0.00
A_02857.cds_scaffold117_++_265439-310977	725.00	52.85	108.00	10.96	1015.00	85.90
A_02882.cds_scaffold1515_+-_142161-254906	7480.38	78.41	43.68	0.64	487.00	5.50
A_02927.cds_scaffold77_+-_162137-189479	85.00	4.07	16.00	1.07	153.00	8.25
A_03029.cds_scaffold2167_+-_21780-25690	1089.00	70.98	677.00	61.42	1053.00	78.94
A_03078.cds_scaffold612_+-_65000-76196	794.00	60.94	228.00	24.36	160.00	14.33
A_03220.cds_scaffold22_++_220663-262260	1.52	0.07	95.14	6.23	433.31	22.96
A_03222.2.cds_scaffold519_++_214104-259161	143.00	5.32	17.00	0.88	159.00	6.58
A_03296.cds_scaffold760_++_222818-224411	264.00	44.80	151.00	35.72	25.00	5.59
A_03298.cds_scaffold1057_++_163961-188327	1513.00	62.43	448.00	25.72	203.00	9.36
A_03311.cds_scaffold322_++_112645-156260	2305.00	54.11	114.00	3.72	153.00	3.93
A_03335.cds_scaffold2130_+-_53746-79836	338.00	35.51	57.00	8.34	43.00	5.46
A_03407.cds_scaffold821_++_41122-79371	127.00	9.71	29.00	3.09	35.00	3.12
A_03419.cds_scaffold1688_++_34081-52931	278.00	8.08	171.00	6.91	222.73	7.13
A_03468.cds_scaffold480_+-_130455-144854	414.00	56.59	127.00	24.19	94.00	16.19
A_03498.cds_scaffold555_++_127263-197340	33.00	0.81	9.00	0.31	0.00	0.00
A_03506.cds_scaffold758_+-_482203-504286	271.00	19.35	51.00	5.07	41.00	3.39
A_03539.cds_scaffold87_+-_136932-144248	202.00	16.52	323.00	36.77	428.00	41.08
A_03563.cds_scaffold1412_+-_25083-36003	331.00	52.59	119.00	26.35	49.00	10.11
A_03569.cds_scaffold511_++_98748-164426	109.00	5.42	28.00	1.94	419.00	23.53
A_03671.cds_scaffold839_++_191600-229445	2231.00	40.94	448.00	11.44	1113.00	22.22
A_03674.cds_scaffold868_+-_493365-499117	63.00	5.44	23.00	2.76	213.00	21.71
A_03762.cds_scaffold617_+-_12807-29696	347.00	12.39	36.00	1.79	584.00	23.14
A_03815.cds_scaffold1050_++_114623-141157	485.00	36.29	258.00	26.88	374.00	32.57
A_03830.cds_scaffold2114_+-_286305-333352	198.00	11.91	7.00	0.59	18.00	1.24
A_03938.cds_scaffold1144_+-_145512-163067	625.00	31.62	85.00	5.98	67.00	3.83
A_03979.cds_scaffold2660_++_34642-72692	1624.00	49.55	172.00	7.30	2106.00	70.90
A_04107.cds_scaffold84_+-_92449-99694	15.00	3.77	82.00	28.75	0.00	0.00
A_04108.1.cds_9612_Shae_Trin_merged2_corr_++_74-1457	778.00	79.34	262.00	37.21	405.00	49.74
A_04152.cds_scaffold647_+-_141236-144490	549.00	77.63	558.00	109.95	737.00	132.17
A_04176.cds_scaffold119_++_86420-183090	1935.00	86.34	550.00	34.15	606.00	30.33
A_04207.cds_scaffold550_++_160458-167918	244.00	12.48	41.00	2.92	140.00	8.10
A_04362.cds_scaffold575_+-_282455-314775	295.00	23.40	69.00	7.62	41.00	3.81
A_04366.cds_scaffold923_++_4795-6503	922.00	77.36	952.00	111.21	495.00	48.89
A_04401.cds_scaffold1647_++_78455-106951	1796.00	129.24	831.00	83.24	654.00	54.58
A_04409.cds_scaffold1858_+-_13340-31028	101.00	11.41	11.00	1.73	27.00	3.73
A_04452.cds_scaffold472_++_52178-79801	67.00	7.12	129.00	19.10	0.00	0.00
A_04495.cds_scaffold1124_+-_140902-183954	70.00	4.24	13.00	1.10	82.00	5.68
A_04504.cds_scaffold55_++_8603-11491	160.00	18.50	541.00	87.12	1709.00	242.14
A_04507.cds_scaffold1434_++_58822-77981	0.00	0.00	0.00	0.00	0.00	0.00
A_04555.cds_scaffold2101_++_17705-29705	465.00	37.48	363.00	40.73	253.00	23.90
A_04606.cds_scaffold1189_++_53599-73233	11.00	0.84	0.00	0.00	5.00	0.44
A_04622.cds_scaffold430_++_643793-650538	1320.00	140.00	821.00	121.28	519.00	66.64
A_04673.cds_scaffold648_++_149404-157580	694.00	93.16	250.00	46.76	746.00	125.78
A_04807.cds_scaffold1636_+-_126307-130288	202.00	26.03	104.00	18.67	61.00	9.80
A_04829.cds_scaffold523_+-_170498-259816	915.00	27.96	46.00	1.96	204.00	6.88
A_04962.cds_scaffold220_+-_527613-579935	368.00	23.85	31.00	2.80	472.00	35.16
A_05021.cds_scaffold738_++_12897-16881	1175.00	40.40	272.00	13.01	446.00	17.00
A_05067.cds_scaffold1688_++_34081-50636	0.00	0.00	0.00	0.00	147.27	6.59
A_05127.cds_scaffold386_++_349924-402726	488.28	12.72	98.17	3.56	917.81	26.23
A_05163.cds_scaffold982_+-_126137-143194	399.00	58.25	251.00	51.07	134.00	24.96
A_05245.2.cds_scaffold198_++_239970-338209	726.00	23.54	105.00	4.74	349.00	12.51
A_05309.cds_scaffold131_+-_146049-183696	258.00	20.76	59.00	6.61	93.00	8.77
A_05344.cds_scaffold503_++_141396-161376	1397.00	50.67	769.00	38.81	332.00	13.38
A_05411.cds_scaffold163_++_724249-736532	1733.00	111.50	349.00	31.26	3165.00	233.96
A_05571	1248.00	113.70	240.00	30.44	439.00	46.94
A_05624.cds_scaffold725_++_26669-51626	429.00	54.34	147.00	25.94	273.00	43.00
A_05625.cds_scaffold3068_++_13458-24618	231.00	36.19	77.00	16.82	114.00	23.13
A_05640	2490.00	98.66	592.00	32.63	1066.00	47.31
A_05711.cds_scaffold1101_+-_10502-20278	2892.00	230.61	1312.00	145.65	3988.00	372.36
A_05726.cds_scaffold325_++_399113-445881	537.00	15.59	98.00	3.96	5.00	0.16
A_05753.cds_scaffold605_+-_456318-457383	0.00	0.00	0.00	0.00	0.00	0.00
A_05780	1555.00	127.61	444.00	49.17	233.00	22.21
A_05803.cds_scaffold92_++_58900-105492	1280.45	81.80	1215.35	108.07	1384.44	101.56
A_05808.cds_scaffold1_+-_260082-311174	564.00	25.91	114.00	7.29	463.00	23.90
A_05855.cds_scaffold827_+-_491270-535748	128.24	10.23	12.03	1.34	0.00	0.00
A_05883.cds_scaffold413_++_226950-238612	46.00	4.87	45.00	6.63	36.00	4.61
A_06019.cds_scaffold111_++_597471-612441	603.00	59.86	358.00	49.49	780.00	92.93
A_06142.cds_scaffold259_++_242618-272216	104.00	11.69	47.00	7.36	244.00	33.48
A_06155.cds_scaffold634_++_304416-331770	1248.00	57.33	614.00	39.25	283.00	14.61
A_06161.1.cds_scaffold1267_++_238501-282794	183.00	6.97	146.00	7.74	320.00	13.57
A_06194.cds_scaffold147_++_757491-760979	2365.00	332.34	2430.00	475.83	2245.00	399.60
A_06204.cds_scaffold40_++_1319975-1325741	140.56	16.59	280.75	46.16	28.25	4.10
A_06372.cds_scaffold2055_++_171194-194149	583.86	48.54	199.77	23.12	223.17	21.82
A_06483.cds_scaffold393_+-_180187-205768	54.46	2.75	10.00	0.70	153.00	8.71
A_06570.cds_scaffold2052_++_112556-139033	91.00	4.70	25.00	1.80	2.00	0.12
A_06574.cds_scaffold325_+-_370565-389827	888.00	57.14	353.00	31.61	480.00	35.48
A_06685.cds_scaffold459_++_218201-226702	1285.00	84.62	500.00	45.83	1743.00	132.11
A_06688.cds_scaffold1544_+-_57702-123066	177.00	6.47	35.00	1.78	99.00	4.02
A_06757.cds_scaffold1329_+-_33394-34846	408.00	39.54	399.00	53.85	101.00	11.71
A_06806.cds_scaffold246_+-_432353-465947	3723.00	63.02	301.00	7.09	1637.00	30.09
A_06810.cds_scaffold1172_+-_1897-54320	368.00	15.18	36.00	2.07	477.00	21.99
A_06839.cds_scaffold220_++_694055-720950	0.00	0.00	0.00	0.00	0.00	0.00
A_06862.cds_scaffold2766_++_35045-69438	316.00	21.47	36.00	3.40	33.00	2.59
A_06924.cds_scaffold896_+-_47745-66743	1700.00	125.75	360.00	37.07	911.00	78.34
A_07296.cds_scaffold1057_++_1106-25373	724.00	46.58	104.00	9.31	41.00	3.03
A_07345.cds_scaffold1394_+-_41469-79490	562.00	30.86	152.00	11.62	403.00	25.14
A_07371.cds_scaffold2055_+-_200496-238382	158.00	10.02	18.00	1.59	140.00	10.19
A_07389.cds_scaffold1792_+-_58460-103924	2137.00	86.59	104.00	5.86	229.00	10.36
A_07448.cds_scaffold1664_++_70690-133556	570.00	35.12	26.00	2.23	0.00	0.00
A_07453.cds_scaffold2793_++_3668-25609	612.00	48.29	73.00	8.02	54.00	4.98
A_07465.cds_scaffold693_+-_31920-95358	244.00	17.84	44.00	4.48	697.00	59.20
A_07468.1.cds_scaffold8_++_670921-694435	3197.00	124.93	1202.00	65.35	1085.00	47.25
A_07473.cds_scaffold531_++_329699-339087	2045.00	173.86	1327.00	157.07	954.00	95.60
A_07478.cds_scaffold812_+-_309993-320198	188.00	26.75	52.00	10.31	16.00	2.89
A_07489.cds_scaffold487_++_55741-75292	49.70	3.32	53.48	4.97	261.00	20.07
A_07508.cds_scaffold462_+-_68577-110461	26.74	1.84	25.84	2.48	29.00	2.31
A_07692.cds_scaffold611_+-_177945-214607	71.00	4.65	8.00	0.73	32.00	2.41
A_07713.cds_scaffold1520_+-_98807-137595	1220.00	56.16	177.00	11.34	215.00	11.12
A_07737.cds_scaffold733_+-_266873-313842	912.00	77.10	194.00	22.83	300.00	29.87
A_08069.cds_scaffold454_++_445162-478442	0.00	0.00	1.00	0.06	0.00	0.00
A_08120.cds_scaffold2028_+-_52749-72678	66.72	6.99	6.61	0.96	39.55	5.01
A_08201.cds_scaffold1947_+-_24949-84179	702.00	60.83	203.00	24.49	52.00	5.32
A_08293.cds_scaffold1085_++_229940-258326	792.00	22.59	123.00	4.88	579.00	18.18
A_08312.1.cds_scaffold586_+-_91665-134303	789.00	54.34	188.00	18.02	1923.00	153.01
B_00050.cds_scaffold265_+-_7089-19013	832.00	69.94	198.00	23.17	496.00	49.09
B_00304.cds_scaffold35_+-_51603-72012	235.00	21.70	107.00	13.76	56.00	6.15
B_00548.cds_scaffold1544_+-_338835-369895	1034.00	29.19	374.00	14.69	1248.00	38.77
B_00828.cds_scaffold3588_+-_141-13974	592.00	43.15	113.00	11.47	186.00	15.74
B_00871.cds_scaffold523_++_89027-92443	832.00	59.21	550.00	54.48	76.00	6.27
C_01296.cds_scaffold3718_+-_5728-6852	69.32	9.80	13.39	2.64	0.00	0.00
ShAbl1.cds_scaffold150_++_9161-50988	1441.00	39.59	252.00	9.63	1026.00	30.99
ShAbl2.cds	468.00	20.36	74.00	4.48	162.00	7.89
ShAkt.cds_scaffold642_++_155314-165154	1157.00	88.64	433.00	46.18	1088.00	97.23
ShFES.cds_scaffold134_+-_175577-233530	297.00	10.67	55.00	2.75	274.00	10.93
ShFGFR-A.cds_scaffold608_++_158104-202869	190.00	9.52	51.00	3.55	285.00	16.12
ShFGFR-B.cds_scaffold891_+-_400865-435351	162.00	11.69	58.00	5.83	366.00	30.65
ShIR-1.cds_scaffold575_++_67173-118653	376.00	13.70	96.00	4.87	329.00	13.32
ShIR-2.cds_scaffold2778_+-_3580-42647	569.00	17.67	243.00	10.50	1696.00	58.16
ShPKA-C.cds_scaffold163_++_1054573-1098045	768.00	104.65	113.00	21.46	171.00	29.35
ShPKC1.cds_scaffold14_+-_171948-340730	114.90	8.70	0.00	0.00	122.12	10.77
ShPlk1.cds_scaffold456_++_8750-15966	223.00	16.77	729.00	76.32	723.00	63.31
ShRK2.cds_scaffold636_++_437272-455730	0.00	0.00	0.00	0.00	0.00	0.00
ShRK2a.cds_scaffold636_++_437359-462178	185.17	11.95	45.96	4.13	29.00	2.15
ShRTK.cds_scaffold1902_+-_10544-36506	2110.00	61.75	166.00	6.76	1156.00	37.27
ShSER.cds_scaffold1738_+-_18128-120019	1570.00	43.16	235.00	8.99	200.00	6.04
ShSLK.cds_scaffold273_+-_352982-414502	438.00	19.05	231.00	13.98	971.00	47.32
ShSak.cds_scaffold1689_+-_106040-113963	194.00	12.24	72.00	6.32	18.00	1.30
ShTK3.cds_scaffold521_++_329381-389528	884.00	63.92	475.00	47.81	591.00	49.58
ShTK4.cds_scaffold409_++_80416-164216	608.00	25.56	23.00	1.35	84.00	3.95
ShTK5.cds_16023_Shae_Trin_merged2_corr_+-_124-2041	586.00	47.83	112.00	12.73	90.00	8.62
ShTK6.cds_scaffold649_+-_268502-290896	574.00	47.45	143.00	16.46	419.00	40.71
ShTbRI.cds_scaffold799_++_55777-73912	746.00	43.52	199.00	16.16	293.00	19.49
ShTbRII.cds_scaffold636_++_437272-462349	117.83	6.77	63.04	5.04	0.00	0.00
ShVKR2.cds_scaffold2289_+-_20888-50142	1065.00	29.61	333.00	12.88	327.00	10.00
Sh_Smp_003000.1.cds_scaffold451_+-_313637-318481	279.00	30.98	210.00	32.48	101.00	13.66
Sh_Smp_014170.2.cds_scaffold1434_++_58822-77981	5071.00	226.94	1205.00	75.04	882.00	44.29
Sh_Smp_017900.1.cds_scaffold2028_+-_10386-72678	366.28	23.57	59.39	5.32	689.45	50.97
Sh_Smp_018290.1.cds_scaffold347_+-_851727-859428	180.00	24.75	153.00	29.32	817.00	141.74
Sh_Smp_031940.1.cds_scaffold974_++_18645-23617	1506.00	68.98	645.00	41.11	510.00	26.24
Sh_Smp_041820.1.cds_scaffold8_+-_476176-529094	5.70	0.63	3.22	0.50	0.00	0.00
Sh_Smp_046140.1_p1.cds_scaffold1448_+-_303-5180	586.00	48.27	108.00	12.39	43.00	4.16
Sh_Smp_046140.1_p2.cds_scaffold3290_+-_19886-28478	1056.00	79.82	291.00	30.62	238.00	20.96
Sh_Smp_047870.1.cds_scaffold1353_++_15633-33704	49.62	5.93	21.80	3.63	59.00	8.69
Sh_Smp_060940.1.cds_scaffold22_++_220505-262260	1161.48	52.61	652.86	41.15	491.69	25.00
Sh_Smp_064040.1.cds_scaffold92_++_64732-84172	774.55	77.93	880.65	123.39	181.56	21.96
Sh_Smp_065290.1.cds_scaffold221_+-_173089-213857	361.00	40.38	172.00	26.80	39.00	5.32
Sh_Smp_094090.1.cds_scaffold896_+-_63419-66743	0.00	0.00	0.00	0.00	0.00	0.00
Sh_Smp_094190.1.cds_scaffold897_++_9585-53470	479.00	39.97	121.00	14.06	18.00	1.77
Sh_Smp_094760.1.cds_scaffold1483_+-_145922-152097	1102.00	124.20	570.00	89.48	597.00	82.16
Sh_Smp_096640.1.cds_23181_Shae_Trin_merged2_corr_++_25-1830	902.14	73.50	391.23	44.38	25.83	2.47
Sh_Smp_099030.1.cds_scaffold449_+-_82243-83580	2950.00	393.64	3021.00	561.67	4464.00	747.39
Sh_Smp_103950.1.cds_scaffold593_++_120971-132852	1180.00	147.40	1185.00	206.22	658.00	101.97
Sh_Smp_123610.1.cds_scaffold868_++_66994-109924	598.00	15.63	147.00	5.34	77.00	2.21
Sh_Smp_124130.1.cds_scaffold884_++_85045-117976	57.66	5.79	17.97	2.51	102.00	12.31
Sh_Smp_124850.1.cds	964.00	51.74	186.00	13.89	714.00	43.46
Sh_Smp_125060.1.cds_scaffold454_++_456890-495521	0.00	0.00	0.00	0.00	0.00	0.00
Sh_Smp_125270.1.cds_scaffold1039_+-_228739-274779	741.00	32.67	106.00	6.50	74.00	3.66
Sh_Smp_125310.1.cds_scaffold213_+-_134691-150399	63.26	6.12	18.45	2.49	0.00	0.00
Sh_Smp_127060.1.cds_scaffold317_+-_319319-358205	34.70	5.27	3.98	0.84	10.19	1.99
Sh_Smp_128550.1.cds_scaffold2736_+-_255088-258380	6.00	1.13	4.00	1.05	0.00	0.00
Sh_Smp_128670.1.cds_scaffold1463_+-_278-5710	20.00	2.86	11.00	2.20	138.00	25.12
Sh_Smp_130250.1.cds_scaffold462_+-_78852-104404	4.26	0.65	2.16	0.46	0.00	0.00
Sh_Smp_131630.1_p1.cds_scaffold1326_+-_3372-11841	9.00	1.41	3.00	0.66	0.00	0.00
Sh_Smp_131630.1_p2.cds_scaffold1572_+-_36112-47416	29.00	2.43	13.00	1.52	0.00	0.00
Sh_Smp_132260.1.cds_scaffold347_+-_633866-717612	545.00	15.05	175.00	6.72	1059.00	32.15
Sh_Smp_133420.1.cds_scaffold51_+-_477434-486767	518.00	21.90	42.00	2.47	85.00	4.02
Sh_Smp_133490.1.cds_scaffold51_+-_51203-77273	3.62	0.38	0.00	0.00	0.00	0.00
Sh_Smp_134260.1.cds_scaffold997_++_173998-205969	82.00	6.33	4.00	0.43	125.00	11.25
Sh_Smp_137370.1.cds_scaffold827_+-_489914-535748	113.76	7.20	31.97	2.81	0.00	0.00
Sh_Smp_139800.1.cds_scaffold663_++_80189-168811	163.00	6.14	38.00	1.99	354.00	14.84
Sh_Smp_141380.1.cds_scaffold365_++_27179-52459	572.00	42.80	463.00	48.23	561.00	48.86
Sh_Smp_142050.1_p1.cds_scaffold43_+-_6521-7153	28.00	9.12	17.00	7.74	0.00	0.00
Sh_Smp_142050.1_p2.cds_scaffold2789_+-_1970-10345	7.00	2.76	4.00	2.21	0.00	0.00
Sh_Smp_143400.1.cds_scaffold46_+-_657517-778163	167.00	2.38	58.00	1.15	88.00	1.36
Sh_Smp_147450.1_p1.cds_scaffold1504_++_182797-238281	32.00	9.10	99.00	39.33	0.00	0.00
Sh_Smp_147450.1_p2.cds_scaffold3572_++_9932-25818	32.00	4.88	3.00	0.64	37.00	7.26
Sh_Smp_150040.1.cds_scaffold40_++_1322926-1325741	130.44	18.10	80.25	15.52	158.75	27.84
Sh_Smp_153170.1.cds_scaffold1515_+-_142164-210042	968.62	14.00	9.32	0.19	0.00	0.00
Sh_Smp_153870.1_p1.cds_scaffold1478_+-_4910-36390	321.00	12.20	68.00	3.60	235.00	9.94
Sh_Smp_153870.1_p2.cds_scaffold1058_+-_127246-139784	218.00	22.69	75.00	10.87	838.00	105.34
Sh_Smp_153870.1_p3.cds_scaffold1058_++_139779-139827	0.00	0.00	0.00	0.00	0.00	0.00
Sh_Smp_153870.1_p4.cds_scaffold5326_++_1922-2654	76.00	15.26	28.00	7.84	192.00	53.11
Sh_Smp_154440.1_p1.cds_11655_Shae_Trin_merged2_corr_++_95-1991	401.68	29.52	45.61	4.67	58.00	4.95
Sh_Smp_154440.1_p2.cds_30534_Shae_Trin_merged2_corr_++_2-6134	2270.00	50.44	355.00	10.97	575.00	13.96
Sh_Smp_156890.1.cds_scaffold946_++_17182-69852	35.00	2.46	0.00	0.00	72.00	5.85
Sh_Smp_158560	1457.72	34.01	255.83	7.92	11.19	0.29
Sh_Smp_158950.1.cds_scaffold1242_+-_210089-238542	26.00	2.19	51.00	5.98	347.00	34.41
Sh_Smp_162010.1.cds_scaffold393_+-_180187-236832	10.54	0.63	0.00	0.00	0.00	0.00
Sh_Smp_162710.1_p1.cds_scaffold6610_++_1061-1626	46.00	15.66	59.00	28.08	0.00	0.00
Sh_Smp_162710.1_p2.cds_scaffold2720_+-_38736-46065	22.00	4.85	33.00	10.15	13.00	4.06
Sh_Smp_163380.1_p1.cds_scaffold602_+-_1-23446	11.00	1.17	16.00	2.37	23.00	2.96
Sh_Smp_163380.1_p2.cds_scaffold2283_+-_15987-23253	43.00	4.49	33.00	4.80	92.00	11.60
Sh_Smp_163420	1029.86	23.78	98.34	3.14	125.00	3.14
Sh_Smp_164380.1.cds_scaffold220_++_674061-720950	350.00	40.99	95.00	15.50	479.00	68.89
Sh_Smp_166150.1.cds_scaffold1200_++_448870-488138	96.00	3.98	348.00	20.07	162.00	7.51
Sh_Smp_166540.1.cds_scaffold1693_+-_39190-51097	30.00	3.92	9.00	1.64	162.00	26.48
Sh_Smp_167940.1.cds_scaffold373_++_10378-30279	242.00	20.81	194.00	23.23	260.00	26.38
Sh_Smp_168670.1.cds_scaffold398_++_57163-131981	76.00	2.94	9.00	0.48	36.00	1.55
Sh_Smp_171610.1.cds_scaffold175_++_203283-233735	218.00	16.21	17.00	1.76	1468.00	126.93
Sh_Smp_172200.1.cds_scaffold207_+-_158352-205866	213.00	12.25	22.00	1.76	38.00	2.49
Sh_Smp_174820.1.cds_scaffold487_++_55509-72499	11.30	1.63	21.52	4.34	0.00	0.00
Sh_Smp_176360.1.cds_scaffold14_+-_142493-220358	355.10	16.50	94.00	6.08	89.88	4.70
Sh_Smp_176970.1.cds_scaffold474_+-_685989-714064	28.00	2.24	4.00	0.44	0.00	0.00
Sh_Smp_177920.1.cds_scaffold268_+-_292931-293536	0.00	0.00	0.00	0.00	0.00	0.00
Sh_Smp_179070.1.cds_scaffold19_+-_84716-99825	641.00	43.48	120.00	11.33	709.00	55.49
Sh_Smp_194270.1.cds_scaffold1119_++_9690-14736	213.00	28.09	33.00	6.06	368.00	60.76
Sh_Smp_194610.1.cds_scaffold788_++_8335-24150	16.00	3.14	24.00	6.57	6.00	1.61
Sh_Smp_194640.1.cds_scaffold2055_+-_74728-131442	317.00	34.19	20.00	3.00	230.00	30.10
Sh_Smp_198810.1_p1.cds_scaffold51_+-_6769-33711	1.00	0.10	2.00	0.28	0.00	0.00
Sh_Smp_198810.1_p2.cds_scaffold1023_+-_35878-36466	0.00	0.00	0.00	0.00	0.00	0.00
Sh_Smp_199360.1.cds_scaffold148_+-_71-884	106.00	19.94	47.00	12.33	20.00	5.09
Sh_Smp_206070.1.cds_scaffold1544_+-_347669-350258	0.00	0.00	0.00	0.00	0.00	0.00
Sh_Smp_210970.1_p1.cds_scaffold2960_+-_3637-13000	82.00	9.83	13.00	2.17	287.00	42.42
Sh_Smp_210970.1_p2.cds_scaffold2363_+-_33745-44423	145.00	16.38	25.00	3.93	63.00	8.69
Sh_Smp_212600.1.cds_scaffold663_++_210490-314825	463.00	10.01	74.00	2.23	152.00	3.59
Sh_Smp_213390.1.cds_scaffold793_+-_27298-38065	1102.80	78.11	798.79	78.75	155.72	12.77
Sh_Smp_214100.1_p1.cds_scaffold1769_++_132988-146996	1216.00	109.59	773.00	97.01	188.00	20.10
Sh_Smp_214100.1_p2.cds_scaffold1994_++_260-6989	856.00	130.92	782.00	166.70	2143.00	422.22
m.10311_trans.cds_6782_Shae_Trin_merged2_corr_+-_1-2773	452.00	22.49	87.00	6.02	141.00	7.92
m.20054_trans.cds_12153_Shae_Trin_merged2_corr_++_98-1736	588.00	50.27	156.00	18.57	69.00	6.96
m.26886_trans.cds_15979_Shae_Trin_merged2_corr_++_218-3644	1062.00	42.57	203.00	11.32	146.00	6.53
m.2714	1058.00	101.02	442.00	58.77	94.00	10.72
m.39132_trans.cds_22613_Shae_Trin_merged2_corr_+-_89-977	652.00	106.22	383.00	86.98	300.00	63.83
m.56516_trans.cds_scaffold474_++_636748-648079	297.00	22.91	49.00	5.26	35.00	3.15
m.7281_trans.cds_5109_Shae_Trin_merged2_corr_+-_404-2249	330.00	24.94	90.00	9.47	84.00	7.40
