# Supplementary material for: Defining the Schistosoma haematobium kinome enables the prediction of essential kinases as anti-schistosome drug targets
Source: Sci Rep. 2015 Dec 4;5:17759. doi: 10.1038/srep17759 (PMC4669435; doi:10.1038/srep17759)
Supplement: Supplementary Table 3 [file srep17759-s4.xls]

## Sheet: Blatt1
Supplementary Table 3 | Orthologs of Schistosoma haematobium kinases associated with lethal phenotypes in Drosophila melanogaster, Mus musculus and/or Caenorhabditis elegans
ID	S. haematobium identifier	Lethal ortholog in D. melanogaster	Lethal ortholog in M. musculus	Lethal ortholog in C. elegans	Chokepoint reaction in KEGG pathway?
1	A_03078	FBpp0070453	Q5KU03	WBGene00001746
2	A_06204	FBpp0070723	Q3THG5	WBGene00000408
3	Sh_Smp_150040.1	FBpp0070723	Q3THG5	WBGene00000408
4	A_03498	FBpp0071570	Q61527	WBGene00002299
5	ShSER	FBpp0071570	Q61527	WBGene00002299
6	A_03762	FBpp0071571	Q9EP98	WBGene00002299
7	A_03539	FBpp0080443	Q497T8	WBGene00000498	Chokepoint
8	A_05883	FBpp0080862	Q543W6	WBGene00011612	Chokepoint
9	A_01858	FBpp0084843	R4H4V1	WBGene00012337
10	A_00686	FBpp0085082	Q7TSJ6	WBGene00007047
11	A_02637	FBpp0085082	Q7TSJ6	WBGene00007047
12	A_02724	FBpp0089160	Q5KU03	WBGene00001746
13	Sh_Smp_125310.1	FBpp0089160	Q5KU03	WBGene00001746
14	ShTK6	FBpp0099946	Q80XU2	WBGene00005077
15	ShIR-1	FBpp0288671	P15208	WBGene00000898	Chokepoint
16	ShIR-2	FBpp0288671	P15208	WBGene00000898	Chokepoint
17	A_06574	FBpp0289776	Q3UVH2	WBGene00000812	Chokepoint
18	ShRK2	FBpp0306147	A2AI38	WBGene00000900
19	ShRK2a	FBpp0306147	A2AI38	WBGene00000900
20	ShTbRII	FBpp0306147	A2AI38	WBGene00000900
21	A_08312.1	FBpp0306615	Q9DC28	WBGene00002203	Chokepoint
22	ShTK5	FBpp0307254	P39688	WBGene00005077	Chokepoint
23	Sh_Smp_172200.1	FBpp0307254	P39688	WBGene00005077
24	ShTK3	FBpp0307254	P39688	WBGene00005078
25	m.20054_trans	FBpp0309113	Q3UK05	WBGene00003186
26	A_00164	FBpp0309113	Q63932	WBGene00003186
27	m.56516_trans	FBpp0310458	P04627	WBGene00003030	Chokepoint
28	Sh_Smp_142050.1	FBpp0311493	P63085	WBGene00003401
29	A_03468	FBpp0311493	Q63844	WBGene00003401
30	A_07737	FBpp0312568	Q6P9R2	WBGene00013355
31	Sh_Smp_154440.1	FBpp0312580	Q6SLK2	WBGene00006941
32	C_01296	FBpp0312581	Q6SLK2	WBGene00006941
33	Sh_Smp_099030.1	FBpp0070041	Q61177		Chokepoint
34	A_06757	FBpp0072373	F2Z3X6		Chokepoint
35	A_07478	FBpp0073551	Q543X6
36	A_03419	FBpp0074061	D3YU89
37	A_05067	FBpp0074061	E9QL53
38	Sh_Smp_139800.1	FBpp0074061	P70335
39	A_06862	FBpp0074061	Q3TR46
40	Sh_Smp_132260.1	FBpp0074373	E9Q341		Chokepoint
41	A_00239	FBpp0074733	Q60700
42	A_05726	FBpp0074733	Q60700
43	A_04362	FBpp0076474	O54949
44	m.2714_trans.1	FBpp0077962	O55222
45	m.2714_trans.2	FBpp0077962	O55222
46	ShSak	FBpp0078042	E9PVH4
47	A_04504	FBpp0079641	P11440		Chokepoint
48	ShFGFR-A	FBpp0081023	E9Q700		Chokepoint
49	Sh_Smp_162710.1	FBpp0081957	Q3TEY6		Chokepoint
50	ShFGFR-B	FBpp0082972	E9PX88
51	Sh_Smp_177920.1	FBpp0084112	Q8BSB6
52	A_00538	FBpp0084112	Q8CD72
53	A_04409	FBpp0084112	Q9ES74
54	ShTK4	FBpp0086382	Q6P1E0		Chokepoint
55	A_06161.1	FBpp0086841	Q3UFB7
56	A_04829	FBpp0087135	Q8BKG3
57	A_01143	FBpp0087740	Q60607
58	B_00871	FBpp0087909	Q91YV1		Chokepoint
59	A_04962	FBpp0088350	Q8BND1
60	Sh_Smp_168670.1	FBpp0088350	Q8BND1
61	A_02313.1	FBpp0088511	Q69Z98
62	A_02313.3	FBpp0088511	Q69Z98
63	ShPlk1	FBpp0099722	Q3TPZ2		Chokepoint
64	ShRTK	FBpp0288671	Q3UVJ3
65	ShVKR2	FBpp0288671	Q9WTL4
66	Sh_Smp_206070.1	FBpp0288894	A9C475
67	Sh_Smp_125270.1	FBpp0289736	A1L341
68	A_00880	FBpp0289773	E9PX60
69	m.26886_trans	FBpp0289788	Q3UG39
70	ShTbRI	FBpp0289826	Q9D5H8
71	Sh_Smp_123610.1	FBpp0290464	B2RXR2		Chokepoint
72	A_01294	FBpp0290554	E9Q8K5
73	A_01385	FBpp0292490	Q62074		Chokepoint
74	A_04673	FBpp0300801	Q3U2P8		Chokepoint
75	ShAbl1	FBpp0303168	Q3V2W1
76	B_00828	FBpp0303260	Q60700
77	Sh_Smp_031940.1	FBpp0303423	Q8CE90		Chokepoint
78	A_05344	FBpp0304171	O88904
79	A_06924	FBpp0304253	Q9JI10
80	Sh_Smp_094090.1	FBpp0304253	Q9JI11
81	A_01439	FBpp0305425	O54949
82	A_00054	FBpp0307466	P05132
83	A_06839	FBpp0307466	P05132
84	Sh_Smp_164380.1	FBpp0307466	P05132
85	ShPKA-C	FBpp0307466	P05132
86	Sh_Smp_147450.1	FBpp0307466	P68181
87	A_03979	FBpp0307686	Q3UIZ0
88	Sh_Smp_153870.1	FBpp0309085	E9QKJ7
89	Sh_Smp_125060.1	FBpp0310679	P04627
90	ShAkt	FBpp0311050	P31750		Chokepoint
91	A_05711	FBpp0311373	E9Q4G7
92	A_06194	FBpp0311373	E9Q4G7
93	Sh_Smp_194270.1	FBpp0311373	E9Q4G7
94	ShAbl2	FBpp0311523	Q3SYK5
95	Sh_Smp_046140.1	FBpp0312573	Q3TCW5
96	Sh_Smp_003000.1	FBpp0071848		WBGene00000410
97	Sh_Smp_094760.1	FBpp0071848		WBGene00000410
98	ShSLK	FBpp0072270		WBGene00007287
99	A_00707	FBpp0073067		WBGene00002207
100	A_07389	FBpp0073249		WBGene00005077	Chokepoint
101	A_06019	FBpp0075866		WBGene00019698	Chokepoint
102	A_05803	FBpp0081704		WBGene00007784	Chokepoint
103	A_01816	FBpp0084191		WBGene00013688	Chokepoint
104	A_04108.1	FBpp0089160		WBGene00001746	Chokepoint
105	Sh_Smp_166150.1	FBpp0089374		WBGene00021012
106	A_01841	FBpp0112160		WBGene00002147	Chokepoint
107	A_04366	FBpp0289030		WBGene00006517
108	A_06806	FBpp0289030		WBGene00006517
109	Sh_Smp_124850.1	FBpp0303536		WBGene00005078	Chokepoint
110	A_05780.1	FBpp0303824		WBGene00004186
111	A_05780.3	FBpp0303824		WBGene00004186
112	Sh_Smp_167940.1	FBpp0304607		WBGene00006940	Chokepoint
113	A_03029	FBpp0304962		WBGene00007135
114	A_00646	FBpp0306611		WBGene00003911
115	A_05309	FBpp0306611		WBGene00003911
116	A_07371	FBpp0306611		WBGene00003911
117	Sh_Smp_064040.1	FBpp0306611		WBGene00003911
118	Sh_Smp_128550.1	FBpp0307254		WBGene00005078
119	A_02564	FBpp0311479		WBGene00006579
120	Sh_Smp_194640.1		E9PYX3	WBGene00003916
121	Sh_Smp_162010.1		E9Q2J6	WBGene00003916
122	A_04507		E9Q9N6	WBGene00003916
123	A_05640		E9Q9N6	WBGene00003916
124	A_05640.5		E9Q9N6	WBGene00003916
125	Sh_Smp_014170.2		E9Q9N6	WBGene00003916
126	A_00367		P24788	WBGene00015203
127	A_00852		P47811	WBGene00004055	Chokepoint
128	A_02270		P53349	WBGene00003822	Chokepoint
129	A_04207		Q3U4J9	WBGene00000406	Chokepoint
130	A_01020		Q5DTG3	WBGene00003916
131	A_06483		Q5DTG3	WBGene00003916
132	A_01994		Q6P4S6	WBGene00003916
133	Sh_Smp_213390.1		Q8BSK8	WBGene00012929
134	Sh_Smp_179070.1		Q9Z1M4	WBGene00012929
135	A_05127	FBpp0072194
136	Sh_Smp_158560.1	FBpp0072194
137	Sh_Smp_158560.2	FBpp0072194
138	A_05163	FBpp0073551
139	A_06570	FBpp0074060			Chokepoint
140	A_08201	FBpp0074691
141	B_00050	FBpp0076098
142	A_04555	FBpp0076883
143	Sh_Smp_060940.1	FBpp0078417
144	A_05753	FBpp0080860
145	ShFES	FBpp0081531
146	Sh_Smp_171610.1	FBpp0082911			Chokepoint
147	Sh_Smp_176970.1	FBpp0084112
148	A_01602	FBpp0086382
149	A_05021	FBpp0086698
150	A_06155	FBpp0087686			Chokepoint
151	Sh_Smp_163420.1	FBpp0089312
152	Sh_Smp_163420.2	FBpp0089312
153	Sh_Smp_214100.1	FBpp0089374			Chokepoint
154	A_01577	FBpp0110222
155	A_05855	FBpp0110222
156	Sh_Smp_041820.1	FBpp0110222
157	Sh_Smp_137370.1	FBpp0110222
158	Sh_Smp_210970.1	FBpp0289242
159	A_01917	FBpp0289573
160	A_02477	FBpp0289573
161	Sh_Smp_133420.1	FBpp0289573
162	B_00548	FBpp0289736
163	A_05624	FBpp0290204			Chokepoint
164	A_02857	FBpp0290243
165	Sh_Smp_018290.1	FBpp0290243
166	A_02741	FBpp0291045
167	Sh_Smp_047870.1	FBpp0291045
168	A_03311	FBpp0291160			Chokepoint
169	A_08293	FBpp0292850
170	Sh_Smp_128670.1	FBpp0293864
171	A_03220	FBpp0303060
172	A_03830	FBpp0303968
173	Sh_Smp_156890.1	FBpp0303968
174	A_06372	FBpp0304253
175	Sh_Smp_096640.1	FBpp0304253
176	A_03671	FBpp0304401
177	Sh_Smp_174820.1	FBpp0304401
178	A_00496	FBpp0305555
179	A_07448	FBpp0306553			Chokepoint
180	A_07453	FBpp0306622			Chokepoint
181	A_03298	FBpp0307673			Chokepoint
182	A_01860	FBpp0309398			Chokepoint
183	Sh_Smp_212600.1	FBpp0309398
184	A_04622	FBpp0310184			Chokepoint
185	A_08069	FBpp0310679
186	m.7281_trans	FBpp0310679
187	A_04452	FBpp0311050			Chokepoint
188	A_05411	FBpp0311462			Chokepoint
189	A_05625		A2AP93		Chokepoint
190	A_00551		A2AUM2		Chokepoint
191	m.10311_trans		B9EJ23		Chokepoint
192	A_01305		F6U8X4
193	Sh_Smp_143400.1		F6YIW9
194	A_02682		F6YT88
195	A_03569		K7Q751		Chokepoint
196	A_04107		Q3TEY6
197	A_07468.1		Q3TTG2
198	A_07296		Q3U1V3		Chokepoint
199	A_06688		Q3UY30
200	m.39132_trans		Q543F6		Chokepoint
201	A_00604		Q66JY4		Chokepoint
202	A_00927		Q6PDN3
203	A_06142		Q8BGR3		Chokepoint
204	A_07465		Q8BND1
205	A_00136.1		Q8BNP9
206	A_07489		Q8C0P0
207	A_04606		Q8K272
208	A_03563		Q8K2U0		Chokepoint
209	A_02927		Q9JLM6
210	A_04807			WBGene00000408
211	A_06810			WBGene00003822	Chokepoint
212	A_04401			WBGene00003916
213	Sh_Smp_127060.1			WBGene00003916
214	A_00500			WBGene00006436
215	A_07473			WBGene00007258
216	Sh_Smp_158950.1			WBGene00007258
217	A_00632			WBGene00012929
218	B_00304			WBGene00013709	Chokepoint
219	Sh_Smp_103950.1			WBGene00015203
