# Supplementary material for: Defining the Schistosoma haematobium kinome enables the prediction of essential kinases as anti-schistosome drug targets
Source: Sci Rep. 2015 Dec 4;5:17759. doi: 10.1038/srep17759 (PMC4669435; doi:10.1038/srep17759)
Supplement: Supplementary Table 4 [file srep17759-s5.xls]

## Sheet: Blatt1
Supplementary Table 4 | Schistosoma haematobium kinases prioritised as drug target candidates and associated compounds, using Kinase SARfari (https://www.ebi.ac.uk/chembl/sarfari/kinasesarfari)
Sequence identifieres that are also predicted to be targets based on DrugBank (Supplementary Table 5) are printed in bold
S. haematobium identifier	Kinase classification (Kinannote)	Kinase SARfari ID	Name	Uniprot ID	Associated compounds
A_00551	Other/PEK/GCN2	hGCN2_d2_18	Eukaryotic translation initiation factor 2 alpha kinase 4	Q9P2K8	101253,Vatalanib
					14762,Seliciclib
					221959,CP-690550
					223360,ABT-869
					24828,Vandetanib
					296468,SNS-032
					477772,Pazopanib
					535,Sunitinib
					553,Erlotinib
					572881,AMG-706
					91829,Ruboxistaurin
					939,Gefitinib
					941,Imatinib
					1336,Sorafenib
					1421,Dasatinib
A_01385	AGC/PKC/PKCI	hPKCi_1189	Protein kinase C, iota	P41743	1421,Dasatinib
A_01860	STE/STE20/KHS	hMAP4K3_1642	Mitogen-activated protein kinase kinase kinase kinase 3	Q6IQ39	101253,Vatalanib
					14762,Seliciclib
					221959,CP-690550
					223360,ABT-869
					24828,Vandetanib
					296468,SNS-032
					477772,Pazopanib
					535,Sunitinib
					553,Erlotinib
					572881,AMG-706
					91829,Ruboxistaurin
					939,Gefitinib
					941,Imatinib
					1336,Sorafenib
					1421,Dasatinib
A_02270	STE/STE11	hMAP3K3_1330	Mitogen-activated protein kinase kinase kinase 3 isoform 1	Q96HN9	1336,Sorafenib
					535,Sunitinib
A_03298	STE/STE20/TAO	hTAOK1_2019	TAO kinase 1	Q7L7X3	1336,Sorafenib
					535,Sunitinib
A_03311	CMGC/CDK/PFTAIRE	hCDK3_601	Cyclin-dependent kinase 3	Q00526	101253,Vatalanib
					14762,Seliciclib
					221959,CP-690550
					223360,ABT-869
					24828,Vandetanib
					296468,SNS-032
					477772,Pazopanib
					535,Sunitinib
					553,Erlotinib
					572881,AMG-706
					91829,Ruboxistaurin
					939,Gefitinib
					941,Imatinib
					1336,Sorafenib
					1421,Dasatinib
A_03539	CAMK/CAMKL/CHK1	hChk1_1758	CHK1 checkpoint homolog	O14757	101253,Vatalanib
					939,Gefitinib
					1421,Dasatinib
					941,Imatinib
					14762,Seliciclib
					221959,CP-690550
					223360,ABT-869
					24828,Vandetanib
					296468,SNS-032
					38380,Fasudil
					402548,PHA-739358
					477772,Pazopanib
					535,Sunitinib
					553,Erlotinib
					572881,AMG-706
					105442,PD-184352
					91829,Ruboxistaurin
					1336,Sorafenib
A_03569	TK/FAK	hEPHB1_1240	Ephrin receptor EphB1 precursor	P54762	101253,Vatalanib
					14762,Seliciclib
					221959,CP-690550
					223360,ABT-869
					24828,Vandetanib
					296468,SNS-032
					477772,Pazopanib
					535,Sunitinib
					553,Erlotinib
					572881,AMG-706
					91829,Ruboxistaurin
					939,Gefitinib
					941,Imatinib
					1336,Sorafenib
					1421,Dasatinib
A_04108.1	CMGC/GSK	hGSK3b_231	Glycogen synthase kinase 3 beta	Q6FI27	101253,Vatalanib
					939,Gefitinib
					1421,Dasatinib
					941,Imatinib
					14762,Seliciclib
					221959,CP-690550
					223360,ABT-869
					24828,Vandetanib
					296468,SNS-032
					38380,Fasudil
					402548,PHA-739358
					477772,Pazopanib
					535,Sunitinib
					553,Erlotinib
					572881,AMG-706
					105442,PD-184352
					91829,Ruboxistaurin
					1336,Sorafenib
A_04207	CMGC/CDK/CDK4	hCDK3_601	Cyclin-dependent kinase 3	Q00526	101253,Vatalanib
					14762,Seliciclib
					221959,CP-690550
					223360,ABT-869
					24828,Vandetanib
					296468,SNS-032
					477772,Pazopanib
					535,Sunitinib
					553,Erlotinib
					572881,AMG-706
					91829,Ruboxistaurin
					939,Gefitinib
					941,Imatinib
					1336,Sorafenib
					1421,Dasatinib
A_04504	CMGC/CDK/CDC2	hCDK2_583	Cyclin-dependent kinase 2 isoform 1	P24941	101253,Vatalanib
					939,Gefitinib
					1421,Dasatinib
					941,Imatinib
					14762,Seliciclib
					221959,CP-690550
					223360,ABT-869
					24828,Vandetanib
					296468,SNS-032
					38380,Fasudil
					402548,PHA-739358
					477772,Pazopanib
					535,Sunitinib
					553,Erlotinib
					572881,AMG-706
					105442,PD-184352
					91829,Ruboxistaurin
					1336,Sorafenib
A_05624	CMGC/MAPK/JNK	hJNK3_261	Mitogen-activated protein kinase 10 isoform 3	Q49AP1	101253,Vatalanib
					939,Gefitinib
					1336,Sorafenib
					941,Imatinib
					1421,Dasatinib
					14762,Seliciclib
					221959,CP-690550
					223360,ABT-869
					24828,Vandetanib
					296468,SNS-032
					38380,Fasudil
					477772,Pazopanib
					535,Sunitinib
					553,Erlotinib
					572881,AMG-706
					105442,PD-184352
					91829,Ruboxistaurin
					CHEMBL1230122
A_05803	STE/STE20/PAKA	hTNIK_1073	TRAF2 and NCK interacting kinase	Q9UKE5	101253,Vatalanib
					14762,Seliciclib
					221959,CP-690550
					223360,ABT-869
					24828,Vandetanib
					296468,SNS-032
					477772,Pazopanib
					535,Sunitinib
					553,Erlotinib
					572881,AMG-706
					91829,Ruboxistaurin
					939,Gefitinib
					941,Imatinib
					1336,Sorafenib
					1421,Dasatinib
A_06142	CAMK/CAMK1	hCAMK1D_1698	Calcium/calmodulin-dependent protein kinase ID isoform 2	Q5SQQ7	101253,Vatalanib
					14762,Seliciclib
					221959,CP-690550
					223360,ABT-869
					24828,Vandetanib
					296468,SNS-032
					477772,Pazopanib
					535,Sunitinib
					553,Erlotinib
					572881,AMG-706
					91829,Ruboxistaurin
					939,Gefitinib
					941,Imatinib
					1336,Sorafenib
					1421,Dasatinib
A_06155	AGC/PKN	rPKCa_2648	Protein kinase C alpha type	P05696	91829,Ruboxistaurin
A_06570	STE/STE20/PAKB	hPAK3_2254	Serine/threonine-protein kinase PAK 3	O75914	101253,Vatalanib
					14762,Seliciclib
					221959,CP-690550
					223360,ABT-869
					24828,Vandetanib
					296468,SNS-032
					477772,Pazopanib
					535,Sunitinib
					553,Erlotinib
					572881,AMG-706
					91829,Ruboxistaurin
					939,Gefitinib
					941,Imatinib
					1336,Sorafenib
					1421,Dasatinib
A_06757	AGC/PDK1	hAKT3_2128	V-akt murine thymoma viral oncogene homolog 3 isoform 1	Q5VTI1	101253,Vatalanib
					14762,Seliciclib
					221959,CP-690550
					223360,ABT-869
					24828,Vandetanib
					296468,SNS-032
					477772,Pazopanib
					535,Sunitinib
					553,Erlotinib
					572881,AMG-706
					91829,Ruboxistaurin
					939,Gefitinib
					941,Imatinib
					1336,Sorafenib
					1421,Dasatinib
A_06810	STE/STE11/ASK	hMAP4K3_1642	Mitogen-activated protein kinase kinase kinase kinase 3	Q6IQ39	101253,Vatalanib
					14762,Seliciclib
					221959,CP-690550
					223360,ABT-869
					24828,Vandetanib
					296468,SNS-032
					477772,Pazopanib
					535,Sunitinib
					553,Erlotinib
					572881,AMG-706
					91829,Ruboxistaurin
					939,Gefitinib
					941,Imatinib
					1336,Sorafenib
					1421,Dasatinib
A_07389	TK/SEV	hVEGFR2_66	Kinase insert domain receptor (A type III receptor tyrosine kinase)	Q59EB0	101253,Vatalanib
					941,Imatinib
					1421,Dasatinib
					14762,Seliciclib
					221959,CP-690550
					223360,ABT-869
					24828,Vandetanib
					296468,SNS-032
					402548,PHA-739358
					477772,Pazopanib
					535,Sunitinib
					553,Erlotinib
					572881,AMG-706
					91829,Ruboxistaurin
					1289926,AG-13736 (Axitinib)
					939,Gefitinib
					1336,Sorafenib
A_07448	CAMK/DAPK/DAPK	hDAPK3_1202	Death-associated protein kinase 3	O43293	101253,Vatalanib
					14762,Seliciclib
					221959,CP-690550
					223360,ABT-869
					24828,Vandetanib
					296468,SNS-032
					477772,Pazopanib
					535,Sunitinib
					553,Erlotinib
					572881,AMG-706
					91829,Ruboxistaurin
					939,Gefitinib
					941,Imatinib
					1336,Sorafenib
					1421,Dasatinib
A_08312.1	CK1/CK1-D	hCSNK1A1L_760	Casein kinase I, alpha-like isoform	Q8N752	101253,Vatalanib
					14762,Seliciclib
					221959,CP-690550
					223360,ABT-869
					24828,Vandetanib
					296468,SNS-032
					477772,Pazopanib
					535,Sunitinib
					553,Erlotinib
					572881,AMG-706
					91829,Ruboxistaurin
					939,Gefitinib
					941,Imatinib
					1336,Sorafenib
					1421,Dasatinib
B_00304	CK1/CK1-G	hCSNK1G3_1168	Casein kinase I, gamma 3 isoform	Q9Y6M4	101253,Vatalanib
					14762,Seliciclib
					221959,CP-690550
					223360,ABT-869
					24828,Vandetanib
					296468,SNS-032
					477772,Pazopanib
					535,Sunitinib
					553,Erlotinib
					572881,AMG-706
					91829,Ruboxistaurin
					939,Gefitinib
					941,Imatinib
					1336,Sorafenib
					1421,Dasatinib
B_00871	TKL/STKR/STKR1	hTGFbR1_361	Transforming growth factor, beta receptor I precursor	Q6IR47	101253,Vatalanib
					14762,Seliciclib
					221959,CP-690550
					223360,ABT-869
					24828,Vandetanib
					296468,SNS-032
					477772,Pazopanib
					535,Sunitinib
					553,Erlotinib
					572881,AMG-706
					91829,Ruboxistaurin
					939,Gefitinib
					941,Imatinib
					1336,Sorafenib
					1421,Dasatinib
m.39132_trans	CMGC/CDK/CDK5	hCDK5_607	Cyclin-dependent kinase 5	Q00535	101253,Vatalanib
					14762,Seliciclib
					221959,CP-690550
					223360,ABT-869
					24828,Vandetanib
					296468,SNS-032
					477772,Pazopanib
					535,Sunitinib
					553,Erlotinib
					572881,AMG-706
					91829,Ruboxistaurin
					939,Gefitinib
					941,Imatinib
					1336,Sorafenib
					1421,Dasatinib
m.56516_trans	TKL/RAF/RAF	hBRAF_1421	V-raf murine sarcoma viral oncogene homolog B1	Q5IBP5	101253,Vatalanib
					14762,Seliciclib
					221959,CP-690550
					223360,ABT-869
					24828,Vandetanib
					296468,SNS-032
					477772,Pazopanib
					535,Sunitinib
					553,Erlotinib
					572881,AMG-706
					91829,Ruboxistaurin
					939,Gefitinib
					941,Imatinib
					1336,Sorafenib
					1421,Dasatinib
ShAkt	AGC/AKT	rPKCa_2648	Protein kinase C alpha type	P05696	91829,Ruboxistaurin
ShFGFR-A	TK/FGFR	hFGFR1_708	Fibroblast growth factor receptor 1 isoform 3 precursor	Q5BJG2	101253,Vatalanib
					941,Imatinib
					14762,Seliciclib
					CHEMBL150504
					221959,CP-690550
					223360,ABT-869
					24828,Vandetanib
					296468,SNS-032
					402548,PHA-739358
					477772,Pazopanib
					535,Sunitinib
					553,Erlotinib
					572881,AMG-706
					91829,Ruboxistaurin
					1336,Sorafenib
					939,Gefitinib
					1421,Dasatinib
ShIR-1	TK/INSR	hNTRK2_860	Neurotrophic tyrosine kinase, receptor, type 2 isoform A precursor	Q8WXJ7	101253,Vatalanib
					14762,Seliciclib
					221959,CP-690550
					223360,ABT-869
					24828,Vandetanib
					296468,SNS-032
					477772,Pazopanib
					535,Sunitinib
					553,Erlotinib
					572881,AMG-706
					91829,Ruboxistaurin
					939,Gefitinib
					941,Imatinib
					1336,Sorafenib
					1421,Dasatinib
ShIR-2	TK/INSR	hINSR_920	Insulin receptor	Q59H98	101253,Vatalanib
					14762,Seliciclib
					221959,CP-690550
					223360,ABT-869
					24828,Vandetanib
					296468,SNS-032
					402548,PHA-739358
					477772,Pazopanib
					535,Sunitinib
					553,Erlotinib
					572881,AMG-706
					91829,Ruboxistaurin
					939,Gefitinib
					1336,Sorafenib
					941,Imatinib
					1421,Dasatinib
Sh_Smp_031940.1	STE/STE7/MEK7	hMKK6_1284	Mitogen-activated protein kinase kinase 6 isoform 1	P52564	101253,Vatalanib
					14762,Seliciclib
					221959,CP-690550
					223360,ABT-869
					24828,Vandetanib
					296468,SNS-032
					477772,Pazopanib
					535,Sunitinib
					553,Erlotinib
					572881,AMG-706
					91829,Ruboxistaurin
					939,Gefitinib
					941,Imatinib
					1336,Sorafenib
					1421,Dasatinib
Sh_Smp_099030.1	CMGC/CK2	rCSNK2A1_2601	Casein kinase II subunit alpha	P19139	91829,Ruboxistaurin
Sh_Smp_124850.1	TK/TEC	hSRC_2204	Proto-oncogene tyrosine-protein kinase SRC	Q76P87	101253,Vatalanib
					1421,Dasatinib
					14762,Seliciclib
					221959,CP-690550
					223360,ABT-869
					24828,Vandetanib
					296468,SNS-032
					477772,Pazopanib
					535,Sunitinib
					553,Erlotinib
					572881,AMG-706
					91829,Ruboxistaurin
					939,Gefitinib
					CHEMBL1173486
					941,Imatinib
					1336,Sorafenib
Sh_Smp_162710.1	Other/AUR	hMARK2_2180	MAP/microtubule affinity-regulating kinase 2 isoform b	Q7KZI7	101253,Vatalanib
					14762,Seliciclib
					221959,CP-690550
					223360,ABT-869
					24828,Vandetanib
					296468,SNS-032
					477772,Pazopanib
					535,Sunitinib
					553,Erlotinib
					572881,AMG-706
					91829,Ruboxistaurin
					939,Gefitinib
					941,Imatinib
					1336,Sorafenib
					1421,Dasatinib
Sh_Smp_171610.1	Other/TTK	hMPS1_1031	TTK protein kinase	Q9BW51	101253,Vatalanib
					14762,Seliciclib
					221959,CP-690550
					223360,ABT-869
					24828,Vandetanib
					296468,SNS-032
					477772,Pazopanib
					535,Sunitinib
					553,Erlotinib
					572881,AMG-706
					91829,Ruboxistaurin
					939,Gefitinib
					941,Imatinib
					1336,Sorafenib
					1421,Dasatinib
ShTK4	TK/SYK	hEPHB1_1240	Ephrin receptor EphB1 precursor	P54762	101253,Vatalanib
					14762,Seliciclib
					221959,CP-690550
					223360,ABT-869
					24828,Vandetanib
					296468,SNS-032
					477772,Pazopanib
					535,Sunitinib
					553,Erlotinib
					572881,AMG-706
					91829,Ruboxistaurin
					939,Gefitinib
					941,Imatinib
					1336,Sorafenib
					1421,Dasatinib
ShTK5	TK/SRC	hSRC_2204	Proto-oncogene tyrosine-protein kinase SRC	Q76P87	101253,Vatalanib
					1421,Dasatinib
					14762,Seliciclib
					221959,CP-690550
					223360,ABT-869
					24828,Vandetanib
					296468,SNS-032
					477772,Pazopanib
					535,Sunitinib
					553,Erlotinib
					572881,AMG-706
					91829,Ruboxistaurin
					939,Gefitinib
					CHEMBL1173486
					941,Imatinib
					1336,Sorafenib
