# Supplementary material for: Defining the Schistosoma haematobium kinome enables the prediction of essential kinases as anti-schistosome drug targets
Source: Sci Rep. 2015 Dec 4;5:17759. doi: 10.1038/srep17759 (PMC4669435; doi:10.1038/srep17759)
Supplement: Supplementary Table 5 [file srep17759-s6.xls]

## Sheet: Blatt1
Supplementary Table 5 | Schistosoma haematobium kinases prioritised as drug target candidates and associated compounds, using DrugBank 4.1 (http://www.drugbank.ca/)
Sequences that are also predicted to be targets based on Kinase SARfari (Supplementary Table 4) are printed in bold
S. haematobium identifier	Kinase classification (Kinannote)	Uniprot ID	Name	Associated compounds
A_00852	CMGC/MAPK/P38	P53778	Mitogen-activated protein kinase 12	DB05403,CEP-1347
				DB05157,KC706
A_03539	CAMK/CAMKL/CHK1	O14757	Serine/threonine-protein kinase Chk1	DB05149,XL844
A_03563	STE/STE7/MEK4	Q02750	Dual specificity mitogen-activated protein kinase kinase 1	DB06616,Bosutinib
				DB08911,Trametinib
				DB05239,XL518 (cobimetinib)
A_04108.1	CMGC/GSK	P49841	Glycogen synthase kinase-3 beta	DB01356,Lithium carbonate
A_04207	CMGC/CDK/CDK4	P24941	Cyclin-dependent kinase 2	DB05037,AT7519
				DB06616,Bosutinib
A_05883	CAMK/RAD53	O96017	Serine/threonine-protein kinase Chk2	DB05149,XL844
A_06155	AGC/PKN	P17252	Protein kinase C alpha type	DB08846,Ellagic acid
				DB05013,Ingenol mebutate
A_06574	TK/CSK	P07947	Tyrosine-protein kinase Yes	DB01254,Dasatinib
A_07389	TK/SEV	P35968	Vascular endothelial growth factor receptor 2	DB04849,AZD2171 (cediranib)
				DB08875,Cabozantinib
				DB04879,Vatalanib
				DB08896,Regorafenib
				DB05014,XL999
				DB08901,Ponatinib
				DB05030,XL880 (foretinib)
				DB05075,TG100801
				DB05146,XL820
				DB05198,CYC116
				DB06080,ABT-869
				DB06101,IMC-1C11
				DB06589,Pazopanib
				DB06626,Axitinib
ShFGFR-A	TK/FGFR	P11362	Fibroblast growth factor receptor 1	DB05014,XL999
				DB08896,Regorafenib
				DB08901,Ponatinib
ShTK4	TK/SYK	P07947	Tyrosine-protein kinase Yes	DB01254,Dasatinib
ShTK5	TK/SRC	P06241	Tyrosine-protein kinase Fyn	DB01254,Dasatinib
Sh_Smp_031940.1	STE/STE7/MEK7	Q02750	Dual specificity mitogen-activated protein kinase kinase 1	DB06616,Bosutinib
				DB08911,Trametinib
				DB05239,XL518 (cobimetinib)
Sh_Smp_099030.1	CMGC/CK2	P68400	Casein kinase II subunit alpha	DB08846,Ellagic acid
Sh_Smp_124850.1	TK/TEC	P12931	Proto-oncogene tyrosine-protein kinase Src	DB05184,XL228
				DB06616,Bosutinib
				DB01254,Dasatinib
				DB08901,Ponatinib
