# Supplementary material for: Defining the Schistosoma haematobium kinome enables the prediction of essential kinases as anti-schistosome drug targets
Source: Sci Rep. 2015 Dec 4;5:17759. doi: 10.1038/srep17759 (PMC4669435; doi:10.1038/srep17759)
Supplement: Supplementary Table 6 [file srep17759-s7.xls]

## Sheet: Blatt1
Supplementary Table 6 | Compounds predicted as inhibitors of schistosome kinases and their chemical structures
Drug name	Chemical structure	SMILES string
ABT-869 (linifanib)		Cc1ccc(F)c(NC(=O)Nc2ccc(cc2)c3cccc4[nH]nc(N)c34)c1
AG-13736 (axitinib)		CNC(=O)c1ccccc1Sc2ccc3c(\C=C\c4ccccn4)n[nH]c3c2
AMG-706 (motesanib)		CC1(C)CNc2cc(NC(=O)c3cccnc3NCc4ccncc4)ccc12
AT7519		O=C(c1n[nH]cc1NC(=O)c1c(Cl)cccc1Cl)NC1CCNCC1.Cl
AZD2171 (cediranib)		COC1=CC2=C(C=C1OCCCN1CCCC1)N=CN=C2OC1=C(F)C2=C(NC(C)=C2)C=C1
Bosutinib		COc1cc(Nc2c(cnc3cc(OCCCN4CCN(C)CC4)c(OC)cc23)C#N)c(Cl)cc1Cl
Cabozantinib		COc1cc2nccc(Oc3ccc(NC(=O)C4(CC4)C(=O)Nc5ccc(F)cc5)cc3)c2cc1OC
CEP-1347		[H][C@@]12C[C@H](C(=O)OOC)[C@](C)(O1)N1C3=C(C=C(CSCC)C=C3)C3=C4CNC(=O)C4=C4C5=C(C=CC(CSCC)=C5)N2C4=C13
CHEMBL1173486		Clc1ccc(Nc2nc(nc3[nH]cnc23)N4CCOCC4)cc1
CHEMBL1230122		CN1C(=O)C(=Cc2cnc(NC3CCOCC3)nc12)Oc4ccc(F)cc4F
CHEMBL150504		OC(=O)c1ccc2c(c1)ncn2c3ccccc3
CP-690550 (tofacitinib)		C[C@@H]1CCN(C[C@@H]1N(C)c2ncnc3[nH]ccc23)C(=O)CC#N
CYC116 (CHEMBL482967)		Cc1nc(N)sc1c2ccnc(Nc3ccc(cc3)N4CCOCC4)n2
Dasatinib		CC1=NC(NC2=NC=C(S2)C(=O)NC2=C(C)C=CC=C2Cl)=CC(=N1)N1CCN(CCO)CC1
Ellagic acid		OC1=C(O)C2=C3C(=C1)C(=O)OC1=C3C(=CC(O)=C1O)C(=O)O2
Erlotinib		COCCOC1=C(OCCOC)C=C2C(NC3=CC=CC(=C3)C#C)=NC=NC2=C1
Fasudil		O=S(=O)(N1CCCNCC1)c2cccc3cnccc23
Gefitinib		COc1cc2ncnc(Nc3ccc(F)c(Cl)c3)c2cc1OCCCN4CCOCC4
Imatinib		CN1CCN(CC2=CC=C(C=C2)C(=O)NC2=CC(NC3=NC=CC(=N3)C3=CN=CC=C3)=C(C)C=C2)CC1
Ingenol mebutate		OCC1=C[C@]2([H])C(=O)[C@]3(C=C(C)[C@H](OC(=O)C(\C)=C/C)[C@@]3(O)[C@@H]1O)[C@H](C)C[C@@]1([H])C(C)(C)[C@@]21[H]
KC706	no structure available	no structure available
Lithium carbonate	Li2CO3	[Li+].[Li+].C(=O)([O-])[O-]
Pazopanib		CN(C1=CC2=NN(C)C(C)=C2C=C1)C1=CC=NC(NC2=CC=C(C)C(=C2)S(N)(=O)=O)=N1
PD-184352		Fc1ccc(C(=O)NOCC2CC2)c(Nc3ccc(I)cc3Cl)c1F
PHA-739358 (danusertib)		CO[C@@H](C(=O)N1Cc2[nH]nc(NC(=O)c3ccc(cc3)N4CCN(C)CC4)c2C1)c5ccccc5
Ponatinib		CN1CCN(Cc2ccc(NC(=O)c3ccc(C)c(c3)C#Cc4cnc5cccnn45)cc2C(F)(F)F)CC1
Regorafenib		CNC(=O)C1=CC(OC2=CC(F)=C(NC(=O)NC3=CC=C(Cl)C(=C3)C(F)(F)F)C=C2)=CC=N1
Ruboxistaurin		CN(C)C[C@@H]1CCn2cc(C3=C(C(=O)NC3=O)c4cn(CCO1)c5ccccc45)c6ccccc26
Seliciclib		CC[C@H](CO)Nc1nc(NCc2ccccc2)c3ncn(C(C)C)c3n1
SNS-032		CC(C)(C)c1oc(CSc2cnc(NC(=O)C3CCNCC3)s2)nc1
Sorafenib		CNC(=O)c1cc(Oc2ccc(NC(=O)Nc3ccc(Cl)c(c3)C(F)(F)F)cc2)ccn1
Sunitinib		CCN(CC)CCNC(=O)c1c(C)[nH]c(\C=C\2/C(=O)Nc3ccc(F)cc23)c1C
TG100801		Cc1cc(cc2c1nc(nn2)Nc3ccc(cc3)OCCN4CCCC4)c5cc(ccc5Cl)OC(=O)c6ccccc6
Trametinib		CN1C(=O)C(C)=C2N(C(=O)N(C3CC3)C(=O)C2=C1NC1=CC=C(I)C=C1F)C1=CC(NC(C)=O)=CC=C1
Vandetanib		COC1=C(OCC2CCN(C)CC2)C=C2N=CN=C(NC3=C(F)C=C(Br)C=C3)C2=C1
Vatalanib		ClC1=CC=C(NC2=NN=C(CC3=CC=NC=C3)C3=CC=CC=C23)C=C1
XL228		CC(C)C1=NOC(=C1)CNC2=NC(=CC(=N2)NC3=NNC(=C3)C4CC4)N5CCN(CC5)C
XL518 (cobimetinib)		OC1(CN(C1)C(=O)c2ccc(F)c(F)c2Nc3ccc(I)cc3F)[C@@H]4CCCCN4
XL820	no structure available	no structure available
XL844		C1=CC=C(C(=C1)NC(=O)NC2=NC=CN=C2)OCCCN
XL880 (foretinib)		COc1cc2c(Oc3ccc(NC(=O)C4(CC4)C(=O)Nc5ccc(F)cc5)cc3F)ccnc2cc1OCCCN6CCOCC6
XL999	no structure available	no structure available
